# Supplementary material for: Diagnostic and Prognostic Potential of Exosomal Cytokines IL-6 and IL-10 in Polytrauma Patients
Source: Int J Mol Sci. 2023 Jul 23;24(14):11830. doi: 10.3390/ijms241411830 (PMC10380769; doi:10.3390/ijms241411830)
Supplement: Supplementary file 1 [file ijms-24-11830-s001.zip]

Archive with 1 entries (1 files):
- ijms-2445986-supplementary.pdf
